# Supplementary material for: Implementing Appetite to Play at scale in British Columbia: Evaluation of a Capacity-Building Intervention to Promote Physical Activity in the Early Years
Source: Int J Environ Res Public Health. 2020 Feb 11;17(4):1132. doi: 10.3390/ijerph17041132 (PMC7068589; doi:10.3390/ijerph17041132)
Supplement: Supplementary file 1 [file ijerph-17-01132-s001.zip]

Archive with 2 entries (2 files):
- StaRI-checklist.docx
- ijerph-688187-supp_table.docx
